# Supplementary material for: Enhancing Perspective in Global Health: A Case Study on an International Ophthalmology Partnership
Source: MedEdPORTAL. 2024 Aug 9;20:11431. doi: 10.15766/mep_2374-8265.11431 (PMC11310288; doi:10.15766/mep_2374-8265.11431)
Supplement: Supplementary file 1 — Case Study - Facilitator Version.docxCase Study - Learner Version.docxSession Evaluation Questionnaire.docx [file mep_2374-8265.11431-s001.zip]

Archive with 4 entries (4 files):
- B. Case Study - Learner Version.docx
- C. Session Evaluation Questionnaire.docx
- A. Case Study - Facilitator Version.docx
- _Educational Summary Report_11431.pdf
